# Supplementary material for: Socioeconomic and ethnic disparities associated with access to cochlear implantation for severe-to-profound hearing loss: A multicentre observational study of UK adults
Source: PLoS Med. 2024 Apr 4;21(4):e1004296. doi: 10.1371/journal.pmed.1004296 (PMC10994380; doi:10.1371/journal.pmed.1004296)
Supplement: S1 Membership of INTEGRATE — (XLSX) [file pmed.1004296.s009.xlsx]

## Sheet: Sheet1
Aakash Amlani	New Cross Hospital	Wolverhampton	UK
Aaron Trinidade	Southend University Hospital	Southend	UK
Ajmal Masood	Peterborough City Hospital	Peterborough	UK
Alastair Mace	York Hospital	York	UK
Alice Roberts	John Radcliffe Hospital	Oxford	UK
Alistair Mitchell-Innes	Musgrove Park Hospital	Taunton	UK
Amina Bibi	Heartlands Hospital	Birmingham	UK
Amina Hussain	Macclesfield District General Hospital	Macclesfield	UK
Andrew Hall	University Hospital of Wales	Cardiff	UK
Andrew Rutter	Birmingham City Hospital	Birmingham	UK
Anirvan Banerjee	The James Crook University Hospital	Middlesbrough	UK
Anitha Thirumalaivelu	Arrowe Park Hospital	Birkenhead	UK
Ann Darvill	Heartlands Hospital	Birmingham	UK
Anna Pepler	Royal Surrey County Hospital	Guildford	UK
Annette Hill	Birmingham City Hospital	Birmingham	UK
Ann-Marie Dickinson	Manchester University NHS Foundation Trust	Manchester	UK
Anushri Patel	Peterborough City Hospital	Peterborough	UK
Arshad Zubair	Arrowe Park Hospital	Birkenhead	UK
Arunachalam Iyer	University Hospital Monklands	Airdrie	UK
Asil Tahir	James Cook University Hospital	Middlesbrough	UK
Azhar Shaida	University College London Hospital	London	UK
Ben Tudor-Green	University Hospitals Plymouth	Plymouth	UK
Bernadette Parker	University Hospital Coventry and Warwickshire	Coventry	UK
Beth Swords	Savanta Trust	London	UK
Carl Verschuur	University of Southampton	University	UK
Charlie Huins	University Hospital Birmingham	Birmingham	UK
Charlotte Thomas	John Radcliffe Hospital	Oxford	UK
Charn Gill	Queen Elizabeth Hospital	Birmingham	UK
Christine du Plessis	Musgrove Park Hospital	Taunton	UK
Christy Davidson	York Hospital	York	UK
Ciaran Walsh	Aintree University Hospital	Liverpool	UK
Cillian Forde	University College London Hospital	London	UK
Clair Saxby	Derriford Hospital	Plymouth	UK
Claire Lingard	Birmingham City Hospital	Birmingham	UK
Colin Leonard	Belfast Health and Social Care Trust	Belfast	UK
David Selwyn	Calderdale Royal Hospital, Halifax	Halifax	UK
Debbie Corbett	New Cross Hospital	Wolverhampton	UK
Deborah Vickers	Addenbrooke's Hospital	Cambridge	UK
Delphine Nkuliza	Medway Hospital	Gillingham	UK
Derrick Siau	Macclesfield District General Hospital	Macclesfield	UK
Dipan Mistry	Calderdale Royal Hospital, Halifax	Halifax	UK
Dominic Ip	St Helier Hospital	London	UK
Dora Amos	Royal Surrey County Hospital	Guildford	UK
Ellie Morriss	Gloucestershire Royal Hospital	Gloucester	UK
Emma Stapleton	Manchester University NHS Foundation Trust	Manchester	UK
Eniola Salau	Luton and Dunstable University Hospital	Luton	UK
Eyal Schechter	Luton and Dunstable University Hospital	Luton	UK
Faith Protts	University Hospital Bristol	Bristol	UK
Farhana Begum	Birmingham City Hospital	Birmingham	UK
Gareth Smith	Southend University Hospital	Southend	UK
Graham Vosper	Derriford Hospital	Plymouth	UK
Han Cao	Hull Royal Infirmary	Hull	UK
Harry Powell	Guy's and St. Thomas' Hospital	London	UK
Helen Beer	Birmingham City Hospital	Birmingham	UK
Helen Brough	St George's Hospital	London	UK
Helen Cullington	University of Southampton	Southampton	UK
Holly Whittaker	Queen Elizabeth Hospital	Birmingham	UK
Irene Benaran	University Hospital Monklands	Airdrie	UK
Irumee Pai	Guy's and St. Thomas' Hospital	London	UK
Islam Soltan	Bristol Royal Infirmary	Bristol	UK
Iwan Roberts	Addenbrooke's Hospital	Cambridge	UK
Jack Sandeman	York Hospital	York	UK
James Bartram	West Middlesex University Hospital	London	UK
James Tuck	Royal Derby Hospital	Derby	UK
Janneil Mitchell	Calderdale Royal Hospital, Halifax	Halifax	UK
Javier Ash	Southend University Hospital	Southend	UK
Jayesh Doshi	Heartlands Hospital	Birmingham	UK
Jennifer Fahy	Aintree University Hospital	Liverpool	UK
Jenny Boswell	Calderdale Royal Hospital, Halifax	Halifax	UK
Joanne Lydon	University Hospital Monklands	Airdrie	UK
John Murphy	New Cross Hospital	Wolverhampton	UK
Jonathan Butler	Royal Derby Hospital	Derby	UK
Jonathan Clarke	Royal Gwent Hospital	Newport	UK
Jonathan Lee	New Cross Hospital	Wolverhampton	UK
Joseph Blackaby	Southend University Hospital	Southend	UK
Judith Osuji	Arrowe Park Hospital	Birkenhead	UK
Karlien Van Staden	West Middlesex University Hospital	London	UK
Katherine Wilson	Guy's and St. Thomas' Hospital	London	UK
Kevin Kulendra	West Middlesex University Hospital	London	UK
Kim Hui Lim	The James Crook University Hospital	Middlesbrough	UK
Kityee Chan	Gloucestershire Royal Hospital	Gloucester	UK
Konstantinos Paraschou	Guy's and St. Thomas' Hospital	London	UK
Kostas Tsioulos	St George's Hospital	London	UK
Laura Burton	University Hospital of Wales	Cardiff	UK
Linnea Cheung	Bristol Royal Infirmary	Bristol	UK
Lisa Hunter	Great Western Hospital	Swindon	UK
Lisa Kennedy	The James Crook University Hospital	Middlesbrough	UK
Lorraine Lewis	University Hospital of Wales	Cardiff	UK
Louis Riley	West Middlesex University Hospital	London	UK
Mama Ntiriwa Sekyi-Djan	John Radcliffe Hospital	Oxford	UK
Mariam Moghal	St Helier Hospital	London	UK
Mark Chung	University College London Hospital	London	UK
Matthew Ryan	Aintree University Hospital	Liverpool	UK
Matthew Trotter	University Hospital Coventry and Warwickshire	Coventry	UK
Megan Allman	University Hospital of Wales	University	UK
Mehaab Jaffer	University Hospital Monklands	Airdrie	UK
Michael Elliott	University College London Hospital	London	UK
Michel Abou-Abdallah	Addenbrooke's Hospital	Cambridge	UK
Misha Verkerk	Royal Surrey County Hospital	Guildford	UK
Mohamed Shaker	University College London Hospital	London	UK
Mohammed Yousif	Macclesfield District General Hospital	Macclesfield	UK
Mohit Achanta	University College London Hospital	London	UK
Muhammad Riaz Khokhar	Heartlands Hospital	Birmingham	UK
Muhammed Talha Suleman	Trafford General Hospital	Greater Manchester	UK
Mustafa Thamer	Bristol Royal Infirmary	Bristol	UK
Nicaida Huggins	Musgrove Park Hospital	Taunton	UK
Nishchay Mehta	University College London Hospital	London	UK
Olivia Wharf	Musgrove Park Hospital	Taunton	UK
Owen Judd	Royal Derby Hospital	Derby	UK
Perindi Patel	Princess Royal	Telford	UK
Peter Kullar	Addenbrooke's Hospital	Cambridge	UK
Peter Monksfield	University Hospital Birmingham	Birmingham	UK
Peter Valentine	Royal Surrey County Hospital	Guildford	UK
Philip Gomersall	John Radcliffe Hospital	Oxford	UK
Quentin Bonduelle	Nottingham University Hospitals	Nottingham	UK
Razan Basonbul	Queen Elizabeth Hospital	Birmingham	UK
Rebecca Carpenter	Royal Gwent Hospital	Newport	UK
Rebecca Christmas	Hinchingbrooke Hospital	Huntingdon	UK
Rhian Bardsley	St Thomas' Hospital	London	UK
Rhys Palfrey	Royal Gwent Hospital	Newport	UK
Richard Brown	Royal Gwent Hospital	Newport	UK
Rishi Mandavia	University College London Hospital	London	UK
Rumannah Chothia	Trafford General Hospital	Greater Manchester	UK
Rupan Banga	Queen Elizabeth Hospital	Birmingham	UK
Ryan Perkins	Northampton General Hospital	Northampton	UK
Sadie Khwaja	Trafford General Hospital	Greater Manchester	UK
Sajida Julfa	Birmingham City Hospital	Birmingham	UK
Salim Suleman	Great Western Hospital	Swindon	UK
Sam Cho	University Hospital Birmingham	Birmingham	UK
Sara Badrol	Princess Royal	Telford	UK
Sara O'Neill	St George's Hospital	London	UK
Sarah Creeke	Addenbrooke's Hospital	Cambridge	UK
Shalini Menon	Macclesfield District General Hospital	Macclesfield	UK
Shilpa Divakaran	Birmingham City Hospital	Birmingham	UK
Shiraz Jamshaid	Guy's and St. Thomas' Hospital	London	UK
Soo Oh	Princess Royal	Telford	UK
Sreedharan Nair Vijayanand	St Helier Hospital	London	UK
Susan Eitutis	Addenbrooke's Hospital	Cambridge	UK
Suzanne Jervis	Princess Royal	Telford	UK
Swagatam Banerjee	University Hospital Coventry and Warwickshire	Coventry	UK
Terry Cuff	Luton and Dunstable University Hospital	Luton	UK
Usama Kamel	Heartlands Hospital	Birmingham	UK
Usha Chittathur	Musgrove Park Hospital	Taunton	UK
Wacas Ghafoor	Birmingham City Hospital	Birmingham	UK
William Tsang	Addenbrooke's Hospital	Cambridge	UK
Yohanna Takwoingi	Birmingham City Hospital	Birmingham	UK
Yousef Ibrahim	Royal Derby Hospital	Derby	UK
